# Supplementary material for: Systematic gene-disease relationship (GDR) curation unveils 61 gene-disease associations and highlights the impact on genetic testing
Source: Genet Med Open. 2023 Sep 9;1(1):100833. doi: 10.1016/j.gimo.2023.100833 (PMC11613557; doi:10.1016/j.gimo.2023.100833)
Supplement: SupplementaryTable1 [file mmc1.xlsx]

## Sheet: Supplementary Table 1
Gene	MOI	Phenotype (OMIM® phenotype in bold)	Genetic data	Experimental data	Total points without own repository data	Classification without own repository data	Total points	Final classification	Date of last OMIM update (if phenotype available) or access (if phenotype unavailable)	Gene-validity in ClinGen public database (November 2022)	References	Notes
MYSM1	AR	Bone marrow failure syndrome 4	12	2	12	Definitive	14	Definitive	09/11/2018	N/A	PMIDs: 24288411, 26220525, 28115216, 30697212, 30746751, 29146883, 32640305, 30503522, 32888943, 34539671, 22184403
PHF21A	AD	Intellectual developmental disorder with behavioral abnormalities and craniofacial dysmorphism with or without seizures	12	0	12	Definitive	12	Definitive	10/15/2020	Definitive for complex neurodevelopmental disorder (06/04/2022)	PMIDs: 31649809, 30487643
RETREG1	AR	Neuropathy, hereditary sensory and autonomic, type IIB	12	1	13	Definitive	13	Definitive	7/2/2015	N/A	PMIDs: 19838196, 24327336, 31737055, 30373780, 31596031, 28454995, 31130284
SLC10A1	AR	Hypercholanemia, familial 2	12	2	12.2	Definitive	14	Definitive	03/30/2021	N/A	PMIDs: 24867799, 29290974, 34369070, 31661128, 34757153, 30377382, 28283843, 31201272
ADGRL1	AD	Developmental delay, behavioral abnormalities, and neuropsychiatric disorders	12	2	14	Strong	14	Strong	09/29/2022	N/A	PMIDs: 35907405, 31785789
ADPRS	AR	Neurodegeneration, childhood-onset, stress-induced, with variable ataxia and seizures	10	4.5	14.5	Strong	14.5	Strong	01/07/2019	N/A	PMIDs: 30100084, 30401461
AFF3	AD	KINSSHIP syndrome (AFF3-related mesomelic dysplasia)	12	2.5	14.5	Strong	14.5	Strong	05/12/2021	N/A	PMID: 33961779
ATP8A2	AR	ATP8A2-related hypotonia, cognitive impairment, hyperkinetic movement and progressive optic atrophy	12	1	13	Strong	13	Strong	6/4/2013	N/A	PMIDs: 30012219, 33565221, 27679995, 22912588	OMIM® phenotype entry available (?Cerebellar ataxia, impaired intellectual development, and dysequilibrium syndrome 4, autosomal recessive), but the gene was evaluated for a diferrent phenotype
BRSK2	AD	BRSK2-related neurodevelopmental disorder	12	1.5	13.5	Strong	13.5	Strong	November 2022	Definitive for complex neurodevelopmental disorder (03/01/2021)	PMIDs: 30879638, 15705853
CHD5	AD	Parenti-Mignot neurodevelopmental syndrome	12	0.5	12.5	Strong	12.5	Strong	05/06/2022	N/A	PMIDs: 33944996, 12592387
FAT1	AR	FAT1-related colobomatous-microphthalmia, ptosis, nephropathy, and syndactyly	9	3.5	10.5	Moderate	12.5	Strong	November 2022	N/A	PMIDs: 30862798, 26905694
KCTD3	AR	KTCD3-related developmental delay and seizure	12	0.5	6.5	Limited	12.5	Strong	November 2022	N/A	PMIDs: 28454995, 29406573, 32552793, 23382386
LARS1	AR	Infantile liver failure syndrome 1	12	0	12	Strong	12	Strong	10/24/2019	N/A	PMIDs: 22607940, 33300650, 34496286, 32699352, 30349989, 34023347, 28774368, 32552793
MCM8	AR	Premature ovarian failure 30	12	2	12	Strong	14	Strong	09/08/2015	N/A	PMIDs: 25437880, 25873734, 31042289, 32242235, 32652893, 22771120
NCKAP1	AD	NCKAP1-related neurodevelopmental disorder	12	1.5	13.5	Strong	13.5	Strong	November 2022	N/A	PMIDs: 33157009, 28940097
NOTCH3	AR	NOTCH3-related early-onset leukoencephalopathy	12.6	2	4.6	Limited	14.6	Strong	November 2022	Disputed for Pulmonary arterial hypertension (03/11/2022)	PMIDs: 25870235, 32980981, 35026854, 25870235	The gene was evaluated in AR context; AD entities available in OMIM® (Cerebral arteriopathy with subcortical infarcts and leukoencephalopathy 1; Lateral meningocele syndrome; ?Myofibromatosis, infantile 2).
NRAP	AR	NRAP-related dilated cardiomyopathy	12	0.5	9.5	Moderate	12.5	Strong	November 2022	N/A	PMIDs: 28600779, 32870709, 33534821, 21276443
PAPPA2	AR	Dauber-Argente type of short stature	6.15	6	10.15	Moderate	12.15	Strong	10/13/2021	N/A	PMIDs: 34272725, 26902202, 30977789, 21586553, 23457539, 27648969
PPP1R13L	AR	PPP1R13L-related dilated cardiomyopathy	12	2	14	Strong	14	Strong	November 2022	N/A	PMIDs: 32666529, 32870709, 15661756
PPP1R21	AR	Neurodevelopmental disorder with hypotonia, facial dysmorphism, and brain abnormalities	12	0	8.5	Moderate	12	Strong	06/15/2021	N/A	PMIDs: 29808498, 30520571, 32985083
PRR12	AD	Neuroocular syndrome	12	0.5	12.5	Strong	12.5	Strong	09/24/2021	N/A	PMIDs: 29556724, 33314030, 33824499, 26163108
RALA	AD	Hiatt-Neu-Cooper neurodevelopmental syndrome	12	0	12	Strong	12	Strong	05/03/2021	N/A	PMIDs: 30500825, 30761613
SCLT1	AR	SCLT1-related multisystem ciliopathy	12	1.5	8.25	Moderate	13.5	Strong	November 2022	N/A	PMIDs: 24285566, 29450879, 27894351, 28005958, 30425282, 32253632, 28486600, 23348840
SHANK1	AD	SHANK1-related neurodevelopmental disorder	12	1	13	Strong	13	Strong	November 2022	N/A	PMIDs: 34113010, 21695253, 18272690
SOX17	AD	SOX17-related pulmonary arterial hypertension disease	12	2	14	Strong	14	Strong	12/20/2010	N/A	PMIDs: 30029678, 29650961, 30044643, 33952808	OMIM® phenotype entry available (Vesicoureteral reflux 3, autosomal dominant), but the gene was evaluated for a diferrent phenotype
TAF4	AD	TAF4-neurodevelopmental disorder	12	1	13	Strong	13	Strong	November 2022	N/A	PMID: 35904126, 27026076
ABHD16A	AR	Spastic paraplegia 86	8.35	1	8.35	Moderate	9.35	Moderate	02/01/2022	N/A	PMIDs: 34489854, 34587489, 34866177, 25580854
ACBD6	AR	ACBD6-related intellectual disability	0	7	0	Limited	7	Moderate	November 2022	N/A	Internal unpublished data
AGR2	AR	AGR2-related cystic fibrosis-like disorder	5	2	2	Limited	7	Moderate	November 2022	N/A	PMIDs: 34952832, 22403803, 22514630
ATP9A	AR	ATP9A-related neurodevelopmental disorder	5.1	2.5	7.5	Moderate	7.6	Moderate	November 2022	N/A	PMIDs: 34764295, 34379057, 27626380
C1orf127	AR	C1orf127-related heterotaxy	7.6	2	0	Limited	9.6	Moderate	November 2022	N/A	Internal unpublished data
CBY1	AR	CBY1-related ciliopathy disorder	4	4	7	Moderate	8	Moderate	November 2022	N/A	PMIDs: 33131181, 25103236, 25220153
CFAP52	AR	Heterotaxy, visceral, 10, autosomal, with male infertility	10.5	0.5	8	Moderate	11	Moderate	11/05/2021	N/A	PMIDs: 25469542, 33139725, 32111882
CNPY3	AR	Developmental and epileptic encephalopathy 60	6.5	1	4	Limited	7.5	Moderate	04/03/2018	N/A	PMIDs: 29394991, 32552793, 30237576
CTR9	AD	CTR9-related neurodevelopmental disorder	6.5	3	8.5	Moderate	9.5	Moderate	November 2022	N/A	PMIDs: 31785789, 28554332, 28191890, 28714951, 31785789, 27520958, 35717577
EIF3F	AR	Intellectual developmental disorder 67	9.6	0	7.6	Moderate	9.6	Moderate	07/21/2022	N/A	PMID: 30409806, 33736665
FBRSL1	AD	FBRSL1-related malformation and intellectual disability syndrome	6.5	1.5	6	Limited	8	Moderate	November 2022	N/A	PMID: 32424618
FOXA2	AD	FOXA2-related hyperinsulinism and hypopituitarism	7.1	2	7.6	Moderate	9.1	Moderate	November 2022	N/A	PMIDs: 31294511, 30414530, 30684292, 29329447, 28973288, 11445544
FRA10AC1	AR	Neurodevelopmental disorder with growth retardation, dysmorphic facies, and corpus callosum abnormalities	8.15	0	7.15	Moderate	8.15	Moderate	10/31/2022	N/A	PMID: 34694367, 35821753, 35871492
HID1	AR	Developmental and epileptic encephalopathy 105 with hypopituitarism	6.6	0.5	5.1	Limited	7.1	Moderate	08/02/2022	N/A	PMIDs: 33999436, 28600779
KCNN2	AD	Neurodevelopmental disorder with or without variable movement or behavioral abnormalities	11.5	0	10.5	Moderate	11.5	Moderate	01/26/2022	N/A	PMID: 33242881
LGI3	AR	Intellectual developmental disorder with muscle tone abnormalities and distal skeletal defects	9.05	1.5	10	Moderate	11	Moderate	09/09/2022	N/A	PMIDs: 29269699, 19833108, 33875846 (internal published data), 35948005
LMBRD2	AD	Developmental delay with variable neurologic and brain abnormalities	11	0	10.5	Moderate	11	Moderate	01/05/2022	N/A	PMID: 32820033; https://www.deciphergenomics.org/ddd/research-variant/40e17c78cc9655a6721006fc1e0c98db/overview
MLIP	AR	MLIP-related myopathy	8	0.5	7.5	Moderate	8.5	Moderate	November 2022	N/A	PMIDs: 34581780, 35672413
NME5	AR	Ciliary dyskinesia, primary, 48, without situs inversus	3.5	3.5	5.5	Limited	7	Moderate	09/13/2022	N/A	PMIDs: 32185794, 32950024, 21746835, 31479451
PAN2	AR	PAN2-related syndromic neurodevelopmental disorder and multiple congenital anomalies	7	0.5	4.5	Limited	7.5	Moderate	November 2022	N/A	PMIDs: 29620724, 35304602, 14583602
PCDHGC4	AR	Neurodevelopmental disorder with poor growth and skeletal anomalies	10	0	8	Moderate	10	Moderate	05/17/2022	N/A	PMID: 34244665
PRDX3	AR	Spinocerebellar ataxia 32	5	2.5	7	Moderate	7.5	Moderate	04/28/2022	N/A	PMIDs: 33889951
PRICKLE2	AD	PRICKLE2-related neurodevelopmental disorder)	5.65	2.5	8.05	Moderate	8.15	Moderate	November 2022	N/A	PMIDs: 21276947, 23711981, 34092786, 26942291; https://www.deciphergenomics.org/gene/PRICKLE2/patient-overlap/snvs
PRKAR1B	AD	Marbach-Schaaf neurodevelopmental syndrome	7	0.5	7.4	Moderate	7.5	Moderate	12/22/2021	N/A	PMID: 33833410
PSMC3IP	AR	Ovarian dysgenesis 3	8.5	2	9.5	Moderate	10.5	Moderate	11/02/2011	N/A	PMIDs: 21963259, 30406445, 31042289, 29240891
RAB11A	AD	RAB11A-related neurodevelopmental disorder	9.9	0	7.2	Moderate	9.9	Moderate	November 2022	N/A	PMIDs: 29100083, 28135719, 31785789
RBL2	AR	Brunet-Wagner neurodevelopmental syndrome	6.5	1	6.5	Limited	7.5	Moderate	01/04/2022	N/A	PMIDs: 32105419, 33980986, 9806916
RRAGD	AD	RRAGD-related tubulopathy and dilated cardiomyopathy	9.3	0.5	9.6	Moderate	9.8	Moderate	November 2022	N/A	PMID: 34607910
SMG8	AR	Alzahrani-Kuwahara syndrome	6.75	0.5	6.25	Limited	7.25	Moderate	04/12/2021	N/A	PMIDs: 33242396, 34761517, 31130284; https://www.deciphergenomics.org/gene/SMG8/patient-overlap/snvs
TAF8	AR	Neurodevelopmental disorder with severe motor impairment, absent language, cerebral hypomyelination, and brain atrophy	5.25	2	7.15	Moderate	7.25	Moderate	07/25/2022	N/A	PMIDs: 35759269, 29648665
THPO	AR	THPO-related congenital amegakaryocytic thrombocytopenia	4.7	3	5.95	Limited	7.7	Moderate	11/24/2021	Moderate for thrombocytemia 1 and congenital amegakaryocytic thrombocytopenia (23/03/2022)	PMIDs: 28559357, 24085763, 29191945, 23594368, 8627177	OMIM® phenotype entry available (Thrombocythemia 1, autosomal dominant), but the gene was evaluated for a diferrent phenotype
THSD1	AR	THSD1-related non-immune hydrops fetalis	8.5	2	7	Moderate	10.5	Moderate	01/10/2020	N/A	PMIDs: 30055085, 33569873, 26036949, 32552793, 31130284, 27895300	OMIM® phenotype entries available (Lymphatic malformation 13, autosomal recessive; ?Aneurysm, intracranial berry, 12, autosomal dominant), but the gene was evaluated for a diferrent phenotype
TMEM218	AR	Joubert syndrome 39	3.1	4	6.85	Limited	7.1	Moderate	10/06/2021	N/A	PMIDs: 33791682, 35137054, 25161209
VPS50	AR	Neurodevelopmental disorder with microcephaly, seizures, and neonatal cholestasis	6	1.5	3.5	Limited	7.5	Moderate	12/23/2021	N/A	PMIDs: 34037727, 30828385
ZNF699	AR	DEGCAGS syndrome	8.5	0.5	0.5	Limited	9	Moderate	08/17/2021	N/A	PMIDs: 33875846 (internal published data)
ASTN1	AR	ASTN1-related neurodevelopmental disorder	2.5	1	2.5	Limited	3.5	Limited	November 2022	N/A	PMIDs: 29706646, 33456446, 11861479
BLOC1S1	AR	BLOC1S1-related neurodevelopmental disorder	0.75	1	1	Limited	1.75	Limited	November 2022	N/A	PMIDs: 25183008, 33875846
CACNA1I	AD	Neurodevelopmental disorder with speech impairment and with or without seizures	5.4	0	4.9	Limited	5.4	Limited	11/02/2022	N/A	PMIDs: 33704440, 31785789
CAP2	AR	CAP2-related dilated cardiomyopathy	3	2	4	Limited	5	Limited	November 2022	N/A	PMID: 30518548
CCDC134	AR	Osteogenesis imperfecta XXII	2.25	2	3.75	Limited	4.25	Limited	03/15/2022	N/A	PMIDs: 32181939, 34204301, 35019224, 28571739, 29115376
CHD6	AD	CHD6-related intellectual disability	4.5	0.5	4.5	Limited	5	Limited	November 2022	N/A	PMIDs: 27748065, 28191890, 21086493
COL4A6	X-linked	Deafness 6	1.3	0.5	1.6	Limited	1.8	Limited	07/15/2022	Limited for hearing loss, X-linked 6 (22/03/2022)	PMID: 23714752
CTNND2	AD	CTNND2-related autism	2.7	0.5	2	Limited	3.2	Limited	November 2022	N/A	PMIDs: 25807484, 27824329, 31981491
DALRD3	AR	Developmental and epileptic encephalopathy 86	3.5	0	1.5	Limited	3.5	Limited	06/11/2020	N/A	PMID: 32427860
DIP2B	AD	Intellectual developmental disorder, FRA12A type	2.3	0	2.3	Limited	2.3	Limited	8/28/2007	N/A	PMID: 17236128
DISP1	AD	DISP1-related holoprosencephaly	1.1	0	1	Limited	1.1	Limited	November 2022	N/A	PMIDs: 20799323, 27363716
DMXL1	AD	DMXL1-related neurodevelopmental disorder	6	0	5.5	Limited	6	Limited	November 2022	N/A	PMIDs: 28191890, 31785789, 31981491, 28333917
DNAJC13	AD	DNAJC13-related Parkinson disease	3.2	0	2.7	Limited	3.2	Limited	November 2022	N/A	PMID: 25393719
FAM177A1	AR	FAM177A1-related neurodevelopmental disorder	4.5	0	4	Limited	4.5	Limited	November 2022	N/A	PMIDs: 25558065; 2020 ACMG Annual Clinical Genetics Meeting Digital
FRYL	AD	FRYL-related neurodevelopmental disorder	4.5	0	4	Limited	4.5	Limited	November 2022	N/A	PMIDs: 31785789, 33875846 (internal published data)
GUF1	AR	Developmental and epileptic encephalopathy 40	3.1	0.5	1.65	Limited	3.6	Limited	08/04/2016	N/A	PMIDs: 26486472, 30945278, 29302074, 18442968
GYG2	X-linked	GYG2-related neurodegenerative disorder	2.1	1	1.5	Limited	3.1	Limited	November 2022	N/A	PMIDs: 24100632, 9346895
IFT57	AR	Oral-facial-digital syndrome 18	1.8	0	1.3	Limited	1.8	Limited	05/22/2019	N/A	PMIDs: 27060890, 28289185
IKZF3	AD	Immunodeficiency 84	2.2	2	3.8	Limited	4.2	Limited	07/16/2021	N/A	PMIDs: 34155405, 34694366
IL6R	AR	Hyper-IgE recurrent infection syndrome 5	5.5	0.5	5	Limited	6	Limited	07/09/2022	N/A	PMIDs: 31235509, 31778705
ITFG2	AR	ITFG2-related neurodevelopmental disorder	4.5	0	1.5	Limited	4.5	Limited	November 2022	N/A	PMIDs: 31130284, 28397838, 23997217, 33875846 (internal published data)
JMJD1C	AD	JMJD1C-related neurodevelopmental disorder	0.8	1	1.6	Limited	1.8	Limited	November 2022	N/A	PMIDs: 26181491, 31954878
KDM5A	AR	KDM5A-related autism spectrum disorder	0.25	2	2.25	Limited	2.25	Limited	November 2022	N/A	PMID: 33350388	The gene was evaluated in both AD and AR context.
KDM5A	AD	KDM5A-related autism spectrum disorder	4	2	6	Limited	6	Limited	November 2022	N/A	PMID: 33350388	The gene was evaluated in both AD and AR context.
KLF7	AD	KLF7-related neurodevelopmental disorder	4.6	1	4	Limited	5.6	Limited	November 2022	N/A	PMIDs: 29251763, 15937222
KSR2	AR	KSR2-related obesity	0.25	2	2.25	Limited	2.25	Limited	November 2022	N/A	PMID: 24209692	The gene was evaluated in both AD and AR context.
KSR2	AD	KSR2-related obesity	1.5	2	2.5	Limited	3.5	Limited	November 2022	N/A	PMID: 24209692	The gene was evaluated in both AD and AR context.
MMP15	AR	MMP15-related heart defects and cholestasis	1.25	0	0	Limited	1.25	Limited	November 2022	N/A	PMID: 33875846 (internal published data)
MRPL12	AR	Combined oxidative phosphorylation deficiency 45	1	0	1	Limited	1	Limited	07/16/2020	N/A	PMID: 23603806
MRPL47	AR	MRPL47-related neurodevelopmental disorder	2.5	0	2.5	Limited	2.5	Limited	November 2022	N/A	Internal unpublished data
MTPAP	AR	Spastic ataxia 4	5	0	4.75	Limited	5	Limited	1/28/2015	N/A	PMIDs: 20970105, 25008111, 24651433, 27391121
NAPB	AR	Developmental and epileptic encephalopathy 107	4.25	1	4	Limited	5.25	Limited	09/20/2022	N/A	PMIDs: 28097321, 33189936, 21040848, 26235277
NEK10	AR	Primary ciliary dyskinesia type 44	5.05	1	5.8	Limited	6.05	Limited	02/25/2020	N/A	PMIDs: 31959991, 32414360, 29581457
NEPRO	AR	Anauxetic dysplasia 3	1.5	1	1.75	Limited	2.5	Limited	04/23/2020	N/A	PMIDs: 29620724, 31250547, 19906856
NRXN2	AD	NRXN2-related neurodevelopmental disorder and autism	2	2.5	3.5	Limited	4.5	Limited	November 2022	N/A	PMIDs: 21424692, 30392784, 31785789, 28135719, 30709877, 25423136, 33875846 (internal published data)
PLK1	AR	PLK1-related neurodevelopmental disorder	1.25	0	0	Limited	1.25	Limited	November 2022	N/A	PMID: 33875846 (internal published data)
RAP1B	AD	RAP1B-related thrombocytopenia	1.1	2.5	3.5	Limited	3.6	Limited	November 2022	Limited for syndromic constitutional thrombocytopenia (28/09/2022)	PMIDs: 32627184, 26280580, 15696195
RAP1GDS1	AR	RAP1GDS1-related neurodevelopmental disorder	4	0.5	0.5	Limited	4.5	Limited	10/20/2022	N/A	PMID: 33875846 (internal published data)	OMIM® phenotype entry available (Lymphocytic leukemia, acute T-cell), but the gene was evaluated for a diferrent phenotype
RASA2	AD	RASA2-related Noonan syndrome	1.8	0.5	1.2	Limited	2.3	Limited	November 2022	Limited for Noonan syndrome (07/24/2018)	PMID: 25049390
RFWD3	AR	Fanconi anemia, complementation group W	2.25	1	3	Limited	3.25	Limited	11/27/2017	N/A	PMIDs: 28691929, 28691929
SCAMP5	AD	SCAMP5-related neurodevelopmental disorder	2.5	2	4.5	Limited	4.5	Limited	November 2022	N/A	PMIDs: 33390987, 31439720, 25478561
SHQ1	AR	SHQ1-related disorders	5.4	0.5	5.4	Limited	5.9	Limited	06/15/2022	N/A	PMIDs: 31130284, 29178645, 34542157
SLC25A43	X-linked	SLC25A43-related autism spectrum disorder	2.1	0.5	2.6	Limited	2.6	Limited	November 2022	N/A	PMIDs: 23352160, 25363768, 31785789, 16949250
SLC45A1	AR	Intellectual developmental disorder with neuropsychiatric features	2.8	0	1.25	Limited	2.8	Limited	06/16/2017	N/A	PMIDs: 27431290, 28434495
SMARCA1	X-linked	SMARCA1-related Coffin-Syris like syndrome	2.1	3	5	Limited	5.1	Limited	November 2022	Limited for X-linked intellectual disability (03/08/2022)	PMIDs: 26539891, 26740508, 33504798
VAX1	AR	Syndromic microphthalmia 11	1	0.65	1.65	Limited	1.65	Limited	08/06/2012	N/A	PMID: 22095910
WIPI2	AR	Intellectual developmental disorder with short stature and variable skeletal anomalies	4.2	0	3.95	Limited	4.2	Limited	11/02/2021	N/A	PMIDs: 30237576, 31130284, 30968111, 34557665
ZNF526	AR	Dentici-Novelli neurodevelopmental syndrome	2.25	2	3.75	Limited	4.75	Limited	05/10/2022	N/A	PMID: 33397746
MOI=Mode of inheritance, AR=autosomal recessive, AD=Autosomal dominant; MM YY - date of access (if phenotype unavailable); MM/DD/YY - Date of last OMIM update (if phenotype available)
